# Supplementary material for: Pharmacokinetics and Exploratory Exposure–Response Analysis of Chikusetsusaponin IVa in Myocardial Ischemia/Reperfusion-Injured Rats
Source: Pharmaceuticals (Basel). 2026 May 11;19(5):749. doi: 10.3390/ph19050749 (PMC13209573; doi:10.3390/ph19050749)
Supplement: Supplementary file 1 [file pharmaceuticals-19-00749-s001.zip]

Archive with 1 entries (1 files):
- pharmaceuticals-4254545-supplementary.pdf
